# Supplementary material for: Identification of Genomic Regions Associated with Agronomic and Disease Resistance Traits in a Large Set of Multiple DH Populations
Source: Genes (Basel). 2022 Feb 15;13(2):351. doi: 10.3390/genes13020351 (PMC8872035; doi:10.3390/genes13020351)
Supplement: Supplementary file 1 [file genes-13-00351-s001.zip]

Archive with 1 entries (1 files):
- genes-1537456-supplementary.pdf
